# Supplementary material for: Longitudinal healthcare use after pediatric brain injury: A population-based birth cohort study
Source: PLoS One. 2025 Feb 24;20(2):e0316165. doi: 10.1371/journal.pone.0316165 (PMC11849829; doi:10.1371/journal.pone.0316165)
Supplement: S5 Fig — A. Primary care physician visits, B. ED visits, and C. hospitalizations. Dashed vertical lines indicate age 0 (i.e., birth). (ZIP) [file pone.0316165.s006.zip]

Archive with 1 entries (1 files):
- S5_Fig.tif
